# Supplementary material for: A Scoping Review of Measurement Tools Evaluating Awareness and Disease-Related Knowledge in Peripheral Arterial Disease Patients
Source: J Clin Med. 2023 Dec 24;13(1):107. doi: 10.3390/jcm13010107 (PMC10780123; doi:10.3390/jcm13010107)
Supplement: Supplementary file 1 [file jcm-13-00107-s001.zip]

Archive with 1 entries (1 files):
- jcm-2768981-supplementary.pdf
